# Supplementary material for: Predictive model of transcriptional elongation control identifies trans regulatory factors from chromatin signatures
Source: Nucleic Acids Res. 2023 Feb 2;51(4):1608–24. doi: 10.1093/nar/gkac1272 (PMC9976927; doi:10.1093/nar/gkac1272)
Supplement: gkac1272_Supplemental_Files [file gkac1272_supplemental_files.zip]

Archive with 2 entries (2 files):
- Revised Supplementary_Tables-Transcriptional Pausing.xlsx
- Supplementary Data-Transcriptional Pausing.pdf
