# Supplementary material for: Predictive model of transcriptional elongation control identifies trans regulatory factors from chromatin signatures
Source: Nucleic Acids Res. 2023 Feb 2;51(4):1608–24. doi: 10.1093/nar/gkac1272 (PMC9976927; doi:10.1093/nar/gkac1272)
Supplement: gkac1272_Supplemental_Files [file gkac1272_supplemental_files.zip › Revised Supplementary_Tables-Transcriptional Pausing.xlsx]

## Sheet: Contents
Supplementary Tables for "Predictive model of transcriptional elongation control identifies trans regulatory factors from chromatin signatures" by Toray Akcan & Matthias Heinig
Supplementary Table no.	Title
S1	Factors assayed in the CHIP-seq experiments from ENCODE for the K562 cell line.
S2	Factors assayed in the CHIP-seq experiments from ENCODE for the HepG2 cell line.
S3	Factors assayed in the CHIP-seq experiments from ENCODE for the Hela cell line.
S4	ENCODE Accession numbers of CHIP-seq experiments for the K562 cell line.
S5	ENCODE Accession numbers of CHIP-seq experiments for the HepG2 cell line.
S6	ENCODE Accession numbers of CHIP-seq experiments for the Hela cell line.
S7	Factors assayed in the eCLIP-seq experiments from ENCODE for the K562 cell line.
S8	Factors assayed in the eCLIP-seq experiments from ENCODE for the HepG2 cell line.
S9	RNA-binding proteins in the Hela cell line derived from the POSTAR data base.
S10	ENCODE Accession numbers of eCLIP-seq experiments for the K562 cell line.
S11	ENCODE Accession numbers of eCLIP-seq experiments for the HepG2 cell line.
S12	7SK ncRNA binding proteins in the K562 cell line identified from eCLIP-seq experiments.
S13	7SK ncRNA binding proteins in the HepG2 cell line identified from eCLIP-seq experiments.
S14	7SK ncRNA binding proteins in the Hela cell line identified from eCLIP-seq experiments.
S15	Table of numbers of binding events of proteins on genomic and transcriptomic features. (K562)
S16	Table of numbers of binding events of proteins on genomic and transcriptomic features. (HepG2)
S17	Table of numbers of binding events of proteins on genomic and transcriptomic features. (Hela)
S18	List of established (known) pausing factors from the literature.
S19	List of proteins associated with biological processes. (K562)
S20	List of proteins associated with biological processes. (HepG2)
S21	Specification of protein sequence-specificity. (K562)
S22	Specification of protein sequence-specificity. (HepG2)
S23	List of proteins per feature subspace.
S24	Hyperparamters of the Extreme Gradient Boosting Tree regressor.
S25	Table of all model results.
S26	Model type performances
S27	Table of data accessions

## Sheet: S1 K562 CHIPseq Factors
	Factor	ID
1	EP300	ENSG00000100393
2	SMAD5	ENSG00000113658
3	HNRNPK	ENSG00000165119
4	CREB3L1	ENSG00000157613
5	SIN3A	ENSG00000169375
6	NR2C2	ENSG00000177463
7	TARDBP	ENSG00000120948
8	ZBED1	ENSG00000214717
9	PCBP1	ENSG00000169564
10	U2AF1	ENSG00000160201
11	TAL1	ENSG00000162367
12	HES1	ENSG00000114315
13	ZNF407	ENSG00000215421
14	MTA2	ENSG00000149480
15	ATF2	ENSG00000115966
16	MLLT1	ENSG00000130382
17	ZNF639	ENSG00000121864
18	NCOR1	ENSG00000141027
19	RNF2	ENSG00000121481
20	ZBTB40	ENSG00000184677
21	ZBTB5	ENSG00000168795
22	ZNF274	ENSG00000171606
23	TEAD4	ENSG00000197905
24	DDX20	ENSG00000064703
25	TCF7	ENSG00000081059
26	NR2F1	ENSG00000175745
27	BMI1	ENSG00000168283
28	DEAF1	ENSG00000177030
29	SNIP1	ENSG00000163877
30	GATA1	ENSG00000102145
31	NFE2	ENSG00000123405
32	ELK1	ENSG00000126767
33	FOXM1	ENSG00000111206
34	SIX5	ENSG00000177045
35	MYC	ENSG00000136997
36	E4F1	ENSG00000167967
37	CTBP1	ENSG00000159692
38	ZSCAN29	ENSG00000140265
39	RAD51	ENSG00000051180
40	MNT	ENSG00000070444
41	MEIS2	ENSG00000134138
42	CSDE1	ENSG00000009307
43	FOSL1	ENSG00000175592
44	POLR2A	ENSG00000181222
45	POU5F1	ENSG00000204531
46	PCBP2	ENSG00000197111
47	SRSF3	ENSG00000112081
48	NCOA2	ENSG00000140396
49	RUNX1	ENSG00000159216
50	JUNB	ENSG00000171223
51	SRSF7	ENSG00000115875
52	CBX1	ENSG00000108468
53	SAFB2	ENSG00000130254
54	ZNF263	ENSG00000006194
55	ZNF830	ENSG00000198783
56	MAFF	ENSG00000185022
57	KDM1A	ENSG00000004487
58	ETV6	ENSG00000139083
59	NFRKB	ENSG00000170322
60	RBM17	ENSG00000134453
61	RBM34	ENSG00000188739
62	RBM22	ENSG00000086589
63	UBTF	ENSG00000108312
64	KDM4B	ENSG00000127663
65	SUPT5H	ENSG00000196235
66	NFYB	ENSG00000120837
67	MITF	ENSG00000187098
68	SREBF1	ENSG00000072310
69	TRIM25	ENSG00000121060
70	SMARCA5	ENSG00000153147
71	YY1	ENSG00000100811
72	RBM25	ENSG00000119707
73	POLR2AphosphoS2
74	RFX5	ENSG00000143390
75	USF2	ENSG00000105698
76	THAP1	ENSG00000131931
77	KDM5B	ENSG00000117139
78	SETDB1	ENSG00000143379
79	REST	ENSG00000084093
80	SUZ12	ENSG00000178691
81	TCF7L2	ENSG00000148737
82	PML	ENSG00000140464
83	GTF2F1	ENSG00000125651
84	TRIM24	ENSG00000122779
85	TBL1XR1	ENSG00000177565
86	ZBTB11	ENSG00000066422
87	ATF4	ENSG00000128272
88	MYBL2	ENSG00000101057
89	CHAMP1	ENSG00000198824
90	E2F6	ENSG00000169016
91	SP1	ENSG00000185591
92	BRCA1	ENSG00000012048
93	RBM14	ENSG00000239306
94	NONO	ENSG00000147140
95	YBX3	ENSG00000060138
96	ZFP36	ENSG00000128016
97	EWSR1	ENSG00000182944
98	ZKSCAN1	ENSG00000106261
99	ZEB2	ENSG00000169554
100	HMBOX1	ENSG00000147421
101	TAF9B	ENSG00000187325
102	FOXA1	ENSG00000129514
103	ZNF316	ENSG00000205903
104	ZNF184	ENSG00000096654
105	MYNN	ENSG00000085274
106	PKNOX1	ENSG00000160199
107	ASH1L	ENSG00000116539
108	NR2C1	ENSG00000120798
109	ZNF282	ENSG00000170265
110	ZZZ3	ENSG00000036549
111	HNRNPUL1	ENSG00000105323
112	EP400	ENSG00000183495
113	NRF1	ENSG00000106459
114	SAP30	ENSG00000164105
115	ELF4	ENSG00000102034
116	AGO1	ENSG00000092847
117	FIP1L1	ENSG00000145216
118	GMEB1	ENSG00000162419
119	BACH1	ENSG00000156273
120	FOXK2	ENSG00000141568
121	JUN	ENSG00000177606
122	XRCC3	ENSG00000126215
123	ESRRA	ENSG00000173153
124	PHF20	ENSG00000025293
125	C11orf30	ENSG00000158636
126	ZNF24	ENSG00000172466
127	RFX1	ENSG00000132005
128	SFPQ	ENSG00000116560
129	L3MBTL2	ENSG00000100395
130	E2F1	ENSG00000101412
131	POLR2B	ENSG00000047315
132	JUND	ENSG00000130522
133	SRSF1	ENSG00000136450
134	GATA2	ENSG00000179348
135	BCOR	ENSG00000183337
136	SMARCA4	ENSG00000127616
137	HDAC1	ENSG00000116478
138	TAF1	ENSG00000147133
139	NFYA	ENSG00000001167
140	HLTF	ENSG00000071794
141	TRIM28	ENSG00000130726
142	NCOA1	ENSG00000084676
143	EGR1	ENSG00000120738
144	MCM5	ENSG00000100297
145	MCM7	ENSG00000166508
146	STAT5A	ENSG00000126561
147	ZBTB2	ENSG00000181472
148	CUX1	ENSG00000257923
149	SMARCB1	ENSG00000099956
150	ZNF592	ENSG00000166716
151	NFXL1	ENSG00000170448
152	GATAD2B	ENSG00000143614
153	CEBPB	ENSG00000172216
154	DACH1	ENSG00000165659
155	ARID1B	ENSG00000049618
156	ZMIZ1	ENSG00000108175
157	TBP	ENSG00000112592
158	U2AF2	ENSG00000063244
159	XRCC5	ENSG00000079246
160	ZFP91	ENSG00000186660
161	HDAC2	ENSG00000196591
162	CDC5L	ENSG00000096401
163	NR2F6	ENSG00000160113
164	ZMYM3	ENSG00000147130
165	E2F7	ENSG00000165891
166	BCLAF1	ENSG00000029363
167	IKZF1	ENSG00000185811
168	CC2D1A	ENSG00000132024
169	POLR2G	ENSG00000168002
170	ZBTB7A	ENSG00000178951
171	RBM39	ENSG00000131051
172	KLF16	ENSG00000129911
173	RBM15	ENSG00000162775
174	NR0B1	ENSG00000169297
175	MGA	ENSG00000174197
176	NEUROD1	ENSG00000162992
177	TOE1	ENSG00000132773
178	ARHGAP35	ENSG00000160007
179	ARID2	ENSG00000189079
180	ATF7	ENSG00000170653
181	NFATC3	ENSG00000072736
182	PRDM10	ENSG00000170325
183	TAF15	ENSG00000172660
184	RBFOX2	ENSG00000100320
185	ATF3	ENSG00000162772
186	GABPA	ENSG00000154727
187	FUS	ENSG00000089280
188	CTCF	ENSG00000102974
189	CBFA2T3	ENSG00000129993
190	PRPF4	ENSG00000136875
191	CTCFL	ENSG00000124092
192	HDGF	ENSG00000143321
193	SOX6	ENSG00000110693
194	MCM3	ENSG00000112118
195	MAFK	ENSG00000198517
196	RCOR1	ENSG00000089902
197	MXI1	ENSG00000119950
198	NCOA6	ENSG00000198646
199	NR3C1	ENSG00000113580
200	TAF7	ENSG00000178913
201	HCFC1	ENSG00000172534
202	PTBP1	ENSG00000011304
203	HNRNPL	ENSG00000104824
204	YBX1	ENSG00000065978
205	E2F8	ENSG00000129173
206	NBN	ENSG00000104320
207	ARNT	ENSG00000143437
208	THRAP3	ENSG00000054118
209	ZC3H8	ENSG00000144161
210	DPF2	ENSG00000133884
211	NFIC	ENSG00000141905
212	NR2F2	ENSG00000185551
213	GATAD2A	ENSG00000167491
214	NCOA4	ENSG00000138293
215	ZNF384	ENSG00000126746
216	DNMT1	ENSG00000130816
217	ZBTB8A	ENSG00000160062
218	MEF2A	ENSG00000068305
219	SMC3	ENSG00000108055
220	PHF21A	ENSG00000135365
221	SAFB	ENSG00000160633
222	ELF1	ENSG00000120690
223	HDAC6	ENSG00000094631
224	CBFA2T2	ENSG00000078699
225	LARP7	ENSG00000174720
226	SRSF9	ENSG00000111786
227	TCF12	ENSG00000140262
228	HNRNPLL	ENSG00000143889
229	SMAD2	ENSG00000175387
230	SMAD1	ENSG00000170365
231	TRIP13	ENSG00000071539
232	NUFIP1	ENSG00000083635
233	ZNF318	ENSG00000171467
234	CBX3	ENSG00000122565
235	HNRNPH1	ENSG00000169045
236	THRA	ENSG00000126351
237	SNRNP70	ENSG00000104852
238	CCAR2	ENSG00000158941
239	ARID3A	ENSG00000116017
240	ZC3H11A	ENSG00000058673
241	BHLHE40	ENSG00000134107
242	AFF1	ENSG00000172493
243	MIER1	ENSG00000198160
244	MAX	ENSG00000125952
245	ZNF280A	ENSG00000169548
246	PHB2	ENSG00000215021
247	SMARCE1	ENSG00000073584
248	COPS2	ENSG00000166200
249	GABPB1	ENSG00000104064
250	RBBP5	ENSG00000117222
251	ETS1	ENSG00000134954
252	CREM	ENSG00000095794
253	CBX5	ENSG00000094916
254	BRD4	ENSG00000141867
255	EHMT2	ENSG00000204371
256	USF1	ENSG00000158773
257	MTA1	ENSG00000182979
258	BRD9	ENSG00000028310
259	ZNF143	ENSG00000166478
260	KAT8	ENSG00000103510
261	POLR2AphosphoS5
262	NKRF	ENSG00000186416
263	MCM2	ENSG00000073111
264	CBX8	ENSG00000141570
265	ZNF507	ENSG00000168813
266	ZFX	ENSG00000005889
267	ZNF83	ENSG00000167766
268	ZNF175	ENSG00000105497
269	CEBPG	ENSG00000153879
270	TFDP1	ENSG00000198176
271	ADNP	ENSG00000101126
272	FOXJ2	ENSG00000065970
273	NFE2L1	ENSG00000082641
274	ETV1	ENSG00000006468
275	PBX2	ENSG00000204304
276	ZNF740	ENSG00000139651
277	ZNF197	ENSG00000186448
278	ETS2	ENSG00000157557
279	ZNF766	ENSG00000196214
280	ZNF589	ENSG00000164048
281	ZNF644	ENSG00000122482
282	ATF1	ENSG00000123268
283	PTRF	ENSG00000177469
284	MEF2D	ENSG00000116604
285	POLR2H	ENSG00000163882
286	GTF2A2	ENSG00000140307
287	ZNF512	ENSG00000243943
288	ZNF584	ENSG00000171574
289	GTF2E2	ENSG00000197265
290	ZNF354B	ENSG00000178338
291	IRF9	ENSG00000213928
292	NR4A1	ENSG00000123358
293	TSC22D4	ENSG00000166925
294	PTTG1	ENSG00000164611
295	TEAD2	ENSG00000074219
296	KLF1	ENSG00000105610
297	RELA	ENSG00000173039
298	CREB3	ENSG00000107175
299	MAFG	ENSG00000197063
300	KLF13	ENSG00000169926
301	DIDO1	ENSG00000101191
302	PYGO2	ENSG00000163348
303	ZKSCAN8	ENSG00000198315
304	E2F5	ENSG00000133740
305	HDAC8	ENSG00000147099
306	ID3	ENSG00000117318
307	ILK	ENSG00000166333
308	HINFP	ENSG00000172273
309	IRF1	ENSG00000125347

## Sheet: S2 HepG2 CHIPseq Factors
	Factor	ID
1	YBX1	ENSG00000065978
2	RBFOX2	ENSG00000100320
3	TOE1	ENSG00000132773
4	AGO1	ENSG00000092847
5	MNT	ENSG00000070444
6	TBX3	ENSG00000135111
7	ZNF24	ENSG00000172466
8	PHB2	ENSG00000215021
9	ZNF207	ENSG00000010244
10	HNF1A	ENSG00000135100
11	SFPQ	ENSG00000116560
12	HNRNPL	ENSG00000104824
13	HNRNPLL	ENSG00000143889
14	SNRNP70	ENSG00000104852
15	SMARCE1	ENSG00000073584
16	SOX13	ENSG00000143842
17	SRSF1	ENSG00000136450
18	GTF2F1	ENSG00000125651
19	U2AF2	ENSG00000063244
20	PCBP1	ENSG00000169564
21	U2AF1	ENSG00000160201
22	FUS	ENSG00000089280
23	FOXK2	ENSG00000141568
24	NONO	ENSG00000147140
25	ZBTB40	ENSG00000184677
26	BCLAF1	ENSG00000029363
27	ATM	ENSG00000149311
28	HNRNPUL1	ENSG00000105323
29	GATA4	ENSG00000136574
30	ETV4	ENSG00000175832
31	AGO2	ENSG00000123908
32	RAD51	ENSG00000051180
33	CHD2	ENSG00000173575
34	RAD21	ENSG00000164754
35	XRCC5	ENSG00000079246
36	GABPA	ENSG00000154727
37	TCF7	ENSG00000081059
38	FOSL2	ENSG00000075426
39	TFAP4	ENSG00000090447
40	KDM5A	ENSG00000073614
41	FOXA2	ENSG00000125798
42	HDAC1	ENSG00000116478
43	RBM39	ENSG00000131051
44	POLR2G	ENSG00000168002
45	IKZF1	ENSG00000185811
46	TRIM22	ENSG00000132274
47	BRD4	ENSG00000141867
48	KAT2B	ENSG00000114166
49	FOXA1	ENSG00000129514
50	EHMT2	ENSG00000204371
51	ATF2	ENSG00000115966
52	PCBP2	ENSG00000197111
53	SMARCC2	ENSG00000139613
54	CBX2	ENSG00000173894
55	SP1	ENSG00000185591
56	SRSF4	ENSG00000116350
57	HCFC1	ENSG00000172534
58	SOX6	ENSG00000110693
59	HNRNPK	ENSG00000165119
60	TBL1XR1	ENSG00000177565
61	CHD4	ENSG00000111642
62	NCOR1	ENSG00000141027
63	ASH2L	ENSG00000129691
64	NR2F6	ENSG00000160113
65	PHF8	ENSG00000172943
66	PRPF4	ENSG00000136875
67	HNRNPH1	ENSG00000169045
68	PTBP1	ENSG00000011304
69	CCAR2	ENSG00000158941
70	TAF15	ENSG00000172660
71	ARNT	ENSG00000143437
72	MAX	ENSG00000125952
73	SIN3B	ENSG00000127511
74	SYNCRIP	ENSG00000135316
75	RBM22	ENSG00000086589
76	ARID3A	ENSG00000116017
77	HDAC2	ENSG00000196591
78	FIP1L1	ENSG00000145216
79	RFX5	ENSG00000143390
80	CEBPZ	ENSG00000115816
81	NFE2L2	ENSG00000116044
82	KDM1A	ENSG00000004487
83	ZHX2	ENSG00000178764
84	HDAC6	ENSG00000094631
85	ZNF282	ENSG00000170265
86	CEBPB	ENSG00000172216
87	TARDBP	ENSG00000120948
88	TCF12	ENSG00000140262
89	ZNF384	ENSG00000126746
90	NRF1	ENSG00000106459
91	CREM	ENSG00000095794
92	ZMYM3	ENSG00000147130
93	SRSF9	ENSG00000111786
94	ATF7	ENSG00000170653
95	BRCA1	ENSG00000012048
96	SUZ12	ENSG00000178691
97	POLR2AphosphoS2
98	ETS1	ENSG00000134954
99	REST	ENSG00000084093
100	USF1	ENSG00000158773
101	MAFK	ENSG00000198517
102	EP300	ENSG00000100393
103	CTCF	ENSG00000102974
104	TBP	ENSG00000112592
105	SMC3	ENSG00000108055
106	HNF4G	ENSG00000164749
107	SIN3A	ENSG00000169375
108	EZH2	ENSG00000106462
109	ELF1	ENSG00000120690
110	RXRA	ENSG00000186350
111	POLR2AphosphoS5
112	MAFF	ENSG00000185022
113	YY1	ENSG00000100811
114	ATF3	ENSG00000162772
115	BHLHE40	ENSG00000134107
116	JUND	ENSG00000130522
117	ZBTB7A	ENSG00000178951
118	TAF1	ENSG00000147133
119	RCOR1	ENSG00000089902
120	HNF4A	ENSG00000101076
121	ZBTB33	ENSG00000177485
122	POLR2A	ENSG00000181222
123	MAZ	ENSG00000103495
124	ZNF652	ENSG00000198740
125	SOX5	ENSG00000134532
126	RARA	ENSG00000131759
127	ERF	ENSG00000105722
128	TFE3	ENSG00000068323
129	ZBTB26	ENSG00000171448
130	ZKSCAN8	ENSG00000198315
131	KAT8	ENSG00000103510
132	NR2F1	ENSG00000175745
133	HMG20A	ENSG00000140382
134	GABPB1	ENSG00000104064
135	RXRB	ENSG00000204231
136	PAF1	ENSG00000006712
137	ZNF580	ENSG00000213015
138	SP5	ENSG00000204335
139	TEAD1	ENSG00000187079
140	MXD4	ENSG00000123933
141	KLF9	ENSG00000119138
142	MIER3	ENSG00000155545
143	KLF6	ENSG00000067082
144	MIXL1	ENSG00000185155
145	KDM3A	ENSG00000115548
146	GATAD2A	ENSG00000167491
147	NFKBIZ	ENSG00000144802
148	HMG20B	ENSG00000064961
149	GMEB2	ENSG00000101216
150	THRB	ENSG00000151090
151	ETV5	ENSG00000244405
152	FOXA3	ENSG00000170608
153	THAP11	ENSG00000168286
154	ZNF511	ENSG00000198546
155	ZSCAN9	ENSG00000137185
156	RFXANK	ENSG00000064490
157	NFIL3	ENSG00000165030
158	CEBPA	ENSG00000245848
159	KLF16	ENSG00000129911
160	ELF3	ENSG00000163435
161	HBP1	ENSG00000105856
162	KDM6A	ENSG00000147050
163	ZGPAT	ENSG00000197114
164	ZNF644	ENSG00000122482
165	NFYC	ENSG00000066136
166	BCL6	ENSG00000113916
167	SMAD4	ENSG00000141646
168	RFX3	ENSG00000080298
169	ZNF7	ENSG00000147789
170	MBD1	ENSG00000141644
171	ZNF48	ENSG00000180035
172	HHEX	ENSG00000152804
173	DRAP1	ENSG00000175550
174	MXD3	ENSG00000213347
175	CEBPG	ENSG00000153879
176	MYRF	ENSG00000124920
177	MIER2	ENSG00000105556
178	RCOR2	ENSG00000167771
179	IRF2	ENSG00000168310
180	IKZF5	ENSG00000095574
181	PPARG	ENSG00000132170
182	ZFP64	ENSG00000020256
183	DNMT3B	ENSG00000088305
184	GATAD1	ENSG00000157259
185	KMT2B	ENSG00000105663
186	TGIF2	ENSG00000118707
187	ZNF614	ENSG00000142556
188	DMAP1	ENSG00000178028
189	PBX2	ENSG00000204304
190	NFIA	ENSG00000162599
191	TEAD3	ENSG00000007866
192	ZBTB25	ENSG00000089775
193	HLF	ENSG00000108924
194	ZNF205	ENSG00000122386
195	MLX	ENSG00000108788
196	ZNF3	ENSG00000166526
197	SLC30A9	ENSG00000014824
198	SSRP1	ENSG00000149136
199	ATF4	ENSG00000128272
200	FOXP1	ENSG00000114861
201	ARID4B	ENSG00000054267
202	KAT7	ENSG00000136504
203	SAP130	ENSG00000136715
204	ZNF792	ENSG00000180884
205	RBPJ	ENSG00000168214
206	RERE	ENSG00000142599
207	CREB1	ENSG00000118260
208	KLF11	ENSG00000172059
209	HOMEZ	ENSG00000215271
210	AHR	ENSG00000106546
211	ATF1	ENSG00000123268

## Sheet: S3 Hela CHIPseq Factors
	Factor	ID
1	ZHX1	ENSG00000165156
2	STAT3	ENSG00000168610
3	BRF2	ENSG00000104221
4	HCFC1	ENSG00000172534
5	EP300	ENSG00000100393
6	ZZZ3	ENSG00000036549
7	TBP	ENSG00000112592
8	MAFK	ENSG00000198517
9	GABPA	ENSG00000154727
10	BDP1	ENSG00000145734
11	GTF2F1	ENSG00000125651
12	MXI1	ENSG00000119950
13	SMARCC2	ENSG00000139613
14	ZFP36	ENSG00000128016
15	FOS	ENSG00000170345
16	JUND	ENSG00000130522
17	E2F1	ENSG00000101412
18	POLR3A	ENSG00000148606
19	SMARCC1	ENSG00000173473
20	USF2	ENSG00000105698
21	MYC	ENSG00000136997
22	ZNF143	ENSG00000166478
23	POLR2A	ENSG00000181222
24	ELK4	ENSG00000158711
25	NFE2L2	ENSG00000116044
26	E2F6	ENSG00000169016
27	MAZ	ENSG00000103495
28	E2F4	ENSG00000205250
29	PRDM1	ENSG00000057657
30	RFX5	ENSG00000143390
31	ZNF274	ENSG00000171606
32	IRF3	ENSG00000126456
33	BRF1	ENSG00000185024
34	MAX	ENSG00000125952
35	SUPT20H	ENSG00000102710
36	NFYA	ENSG00000001167
37	SMARCA4	ENSG00000127616
38	TAF1	ENSG00000147133
39	NRF1	ENSG00000106459
40	RCOR1	ENSG00000089902
41	SMARCB1	ENSG00000099956
42	TCF7L2	ENSG00000148737
43	REST	ENSG00000084093
44	CTCF	ENSG00000102974
45	ZKSCAN1	ENSG00000106261
46	SMC3	ENSG00000108055
47	MAFF	ENSG00000185022
48	ELK1	ENSG00000126767
49	JUN	ENSG00000177606
50	POLR2AphosphoS2
51	KAT2A	ENSG00000108773
52	BRCA1	ENSG00000012048
53	DEK	ENSG00000124795
54	EZH2	ENSG00000106462
55	CHD2	ENSG00000173575
56	GTF3C2	ENSG00000115207
57	CEBPB	ENSG00000172216
58	NR2C2	ENSG00000177463
59	RAD21	ENSG00000164754
60	UBTF	ENSG00000108312
61	NFYB	ENSG00000120837
62	SREBF2	ENSG00000198911

## Sheet: S4 K562 CHIPseq Accessions
	Experiment	Acession	Target
1	ENCSR000EGE	ENCFF549TYR	EP300-human
2	ENCSR000FCD	ENCFF178MOP	SMAD5-human
3	ENCSR014RCS	ENCFF777CWV	HNRNPK-human
4	ENCSR109YGM	ENCFF582YPB	CREB3L1-human
5	ENCSR920BLG	ENCFF191MPD	SIN3A-human
6	ENCSR000EWH	ENCFF594LCH	NR2C2-human
7	ENCSR429XTR	ENCFF905VXX	TARDBP-human
8	ENCSR286PCG	ENCFF253FON	ZBED1-human
9	ENCSR052PTN	ENCFF941RVL	PCBP1-human
10	ENCSR690GUG	ENCFF730URE	U2AF1-human
11	ENCSR106FRG	ENCFF284LRP	TAL1-human
12	ENCSR091JXL	ENCFF676NPW	HES1-human
13	ENCSR439OCL	ENCFF932UEC	ZNF407-human
14	ENCSR113LAS	ENCFF410EDG	MTA2-human
15	ENCSR869IUD	ENCFF968KBN	ATF2-human
16	ENCSR107GRP	ENCFF440JJW	MLLT1-human
17	ENCSR949NVY	ENCFF708BTH	ZNF639-human
18	ENCSR910JAI	ENCFF165BCW	NCOR1-human
19	ENCSR608XTF	ENCFF644WLI	RNF2-human
20	ENCSR237VLT	ENCFF417LEJ	ZBTB40-human
21	ENCSR389PWB	ENCFF394IKH	ZBTB5-human
22	ENCSR000EWE	ENCFF836LBG	ZNF274-human
23	ENCSR000BRK	ENCFF209MQX	TEAD4-human
24	ENCSR446LAV	ENCFF338HQY	DDX20-human
25	ENCSR863KUB	ENCFF249EZR	TCF7-human
26	ENCSR970NKQ	ENCFF175IIE	NR2F1-human
27	ENCSR782WRO	ENCFF048OIZ	BMI1-human
28	ENCSR387SYS	ENCFF786WZD	DEAF1-human
29	ENCSR654CQU	ENCFF494ZUY	SNIP1-human
30	ENCSR000EFT	ENCFF632NQI	GATA1-human
31	ENCSR000FCC	ENCFF495MHZ	NFE2-human
32	ENCSR000EFU	ENCFF019PEL	ELK1-human
33	ENCSR429QPP	ENCFF699ZII	FOXM1-human
34	ENCSR000BNW	ENCFF033EBX	SIX5-human
35	ENCSR000EGJ	ENCFF465JKF	MYC-human
36	ENCSR731LHZ	ENCFF083YCQ	E4F1-human
37	ENCSR201NQZ	ENCFF152VMJ	CTBP1-human
38	ENCSR175SZH	ENCFF253NXR	ZSCAN29-human
39	ENCSR524BUE	ENCFF096XMD	RAD51-human
40	ENCSR512NLO	ENCFF567GSX	MNT-human
41	ENCSR851BNE	ENCFF613RNG	MEIS2-human
42	ENCSR402XII	ENCFF117EWO	CSDE1-human
43	ENCSR000BMV	ENCFF473GCH	FOSL1-human
44	ENCSR031TFS	ENCFF937VZI	POLR2A-human
45	ENCSR364SNE	ENCFF990CFV	POU5F1-human
46	ENCSR603REQ	ENCFF881XQF	PCBP2-human
47	ENCSR268QIQ	ENCFF722XRW	SRSF3-human
48	ENCSR803EKW	ENCFF914RFS	NCOA2-human
49	ENCSR588AKU	ENCFF422BXE	RUNX1-human
50	ENCSR795IYP	ENCFF426DUB	JUNB-human
51	ENCSR222MYK	ENCFF059WVE	SRSF7-human
52	ENCSR948QLZ	ENCFF484DKT	CBX1-human
53	ENCSR724GSW	ENCFF624NUZ	SAFB2-human
54	ENCSR000EWN	ENCFF891MVM	ZNF263-human
55	ENCSR033NQK	ENCFF996IVU	ZNF830-human
56	ENCSR000EGI	ENCFF308IXJ	MAFF-human
57	ENCSR360HRA	ENCFF838COI	KDM1A-human
58	ENCSR124BJR	ENCFF660VPM	ETV6-human
59	ENCSR996ESX	ENCFF677OWM	NFRKB-human
60	ENCSR836COE	ENCFF861YKK	RBM17-human
61	ENCSR899GSH	ENCFF782GWS	RBM34-human
62	ENCSR848AOP	ENCFF522JUV	RBM22-human
63	ENCSR000EFZ	ENCFF671DOL	UBTF-human
64	ENCSR642VZY	ENCFF042RAK	KDM4B-human
65	ENCSR894CGX	ENCFF484HCG	SUPT5H-human
66	ENCSR000EGQ	ENCFF113PMT	NFYB-human
67	ENCSR000FCB	ENCFF616LVN	MITF-human
68	ENCSR815ZDS	ENCFF985TSH	SREBF1-human
69	ENCSR664AOA	ENCFF682WUJ	TRIM25-human
70	ENCSR895HSJ	ENCFF995NIE	SMARCA5-human
71	ENCSR000EWF	ENCFF557DSM	YY1-human
72	ENCSR791OZM	ENCFF680WBN	RBM25-human
73	ENCSR000EGF	ENCFF296CNQ	POLR2AphosphoS2-human
74	ENCSR000EGO	ENCFF716LRI	RFX5-human
75	ENCSR000EHG	ENCFF150VTD	USF2-human
76	ENCSR000BNN	ENCFF641LJY	THAP1-human
77	ENCSR000AQA	ENCFF368TYM	KDM5B-human
78	ENCSR000EWI	ENCFF294EHN	SETDB1-human
79	ENCSR137ZMQ	ENCFF895QLA	REST-human
80	ENCSR412CTM	ENCFF966MVC	SUZ12-human
81	ENCSR888XZK	ENCFF312RFN	TCF7L2-human
82	ENCSR000BQY	ENCFF881QBT	PML-human
83	ENCSR189VXS	ENCFF530FZL	GTF2F1-human
84	ENCSR957LDM	ENCFF049CRW	TRIM24-human
85	ENCSR000EGA	ENCFF048OBR	TBL1XR1-human
86	ENCSR331GDC	ENCFF434QZL	ZBTB11-human
87	ENCSR145TSJ	ENCFF710IEF	ATF4-human
88	ENCSR162IEM	ENCFF877ANE	MYBL2-human
89	ENCSR065XVO	ENCFF859FVX	CHAMP1-human
90	ENCSR000BLI	ENCFF917COW	E2F6-human
91	ENCSR991ELG	ENCFF300XUA	SP1-human
92	ENCSR223MLH	ENCFF549GMO	BRCA1-human
93	ENCSR423FCW	ENCFF682SIY	RBM14-human
94	ENCSR415TXN	ENCFF134NMW	NONO-human
95	ENCSR567JEU	ENCFF246HIU	YBX3-human
96	ENCSR776CYN	ENCFF521CRG	ZFP36-human
97	ENCSR142YYA	ENCFF820EVZ	EWSR1-human
98	ENCSR882ERE	ENCFF163VUK	ZKSCAN1-human
99	ENCSR004GKA	ENCFF076IFG	ZEB2-human
100	ENCSR757IIU	ENCFF558DSF	HMBOX1-human
101	ENCSR100UQX	ENCFF785HXY	TAF9B-human
102	ENCSR819LHG	ENCFF809YFY	FOXA1-human
103	ENCSR200JYP	ENCFF442ZUF	ZNF316-human
104	ENCSR621ATC	ENCFF728NEV	ZNF184-human
105	ENCSR737LTZ	ENCFF583DZD	MYNN-human
106	ENCSR115SMW	ENCFF544XKC	PKNOX1-human
107	ENCSR115BBC	ENCFF235ZZP	ASH1L-human
108	ENCSR742IDN	ENCFF664ZGR	NR2C1-human
109	ENCSR742TMU	ENCFF581ZZT	ZNF282-human
110	ENCSR780BBJ	ENCFF588OLK	ZZZ3-human
111	ENCSR296MXW	ENCFF768TJI	HNRNPUL1-human
112	ENCSR817QKV	ENCFF925ANU	EP400-human
113	ENCSR837EYC	ENCFF144PPR	NRF1-human
114	ENCSR000AQJ	ENCFF718NUA	SAP30-human
115	ENCSR638QHV	ENCFF502KHR	ELF4-human
116	ENCSR641BSL	ENCFF836VRV	AGO1-human
117	ENCSR177DNR	ENCFF883WYX	FIP1L1-human
118	ENCSR928KOR	ENCFF126BCK	GMEB1-human
119	ENCSR000EGD	ENCFF423EMU	BACH1-human
120	ENCSR302AWT	ENCFF248VHN	FOXK2-human
121	ENCSR000EFS	ENCFF629BFI	JUN-human
122	ENCSR997NGQ	ENCFF803LEC	XRCC3-human
123	ENCSR486IFJ	ENCFF213EPU	ESRRA-human
124	ENCSR594SMP	ENCFF948YVM	PHF20-human
125	ENCSR350XWY	ENCFF996ZGL	C11orf30-human
126	ENCSR695EQB	ENCFF340PPI	ZNF24-human
127	ENCSR041AXL	ENCFF237UAN	RFX1-human
128	ENCSR647PJW	ENCFF757ODD	SFPQ-human
129	ENCSR530XQI	ENCFF314ULQ	L3MBTL2-human
130	ENCSR720HUL	ENCFF106DAY	E2F1-human
131	ENCSR325RLL	ENCFF872JJJ	POLR2B-human
132	ENCSR000EGN	ENCFF337DKJ	JUND-human
133	ENCSR832DMO	ENCFF798URE	SRSF1-human
134	ENCSR000EWG	ENCFF732HOE	GATA2-human
135	ENCSR808AKZ	ENCFF057ZUY	BCOR-human
136	ENCSR643VTW	ENCFF197YHU	SMARCA4-human
137	ENCSR711VWL	ENCFF996CUX	HDAC1-human
138	ENCSR000BKS	ENCFF822FWM	TAF1-human
139	ENCSR000EGR	ENCFF012VES	NFYA-human
140	ENCSR090JNM	ENCFF396NSO	HLTF-human
141	ENCSR000BRW	ENCFF858QMI	TRIM28-human
142	ENCSR711SNW	ENCFF967IKR	NCOA1-human
143	ENCSR024CNP	ENCFF558JBX	EGR1-human
144	ENCSR628APV	ENCFF920RYJ	MCM5-human
145	ENCSR068VRA	ENCFF452SVO	MCM7-human
146	ENCSR000BRR	ENCFF696KPD	STAT5A-human
147	ENCSR230PTV	ENCFF561USY	ZBTB2-human
148	ENCSR000EFO	ENCFF517YCC	CUX1-human
149	ENCSR000EHN	ENCFF944GJH	SMARCB1-human
150	ENCSR249BHQ	ENCFF273TYA	ZNF592-human
151	ENCSR085DDI	ENCFF986MHU	NFXL1-human
152	ENCSR547LKC	ENCFF549KOD	GATAD2B-human
153	ENCSR000EHE	ENCFF429XKT	CEBPB-human
154	ENCSR030TJP	ENCFF526HLP	DACH1-human
155	ENCSR822CCM	ENCFF225MPC	ARID1B-human
156	ENCSR907JPB	ENCFF597DIY	ZMIZ1-human
157	ENCSR000EHA	ENCFF380FJL	TBP-human
158	ENCSR479QAJ	ENCFF398EQF	U2AF2-human
159	ENCSR506KWJ	ENCFF998KKJ	XRCC5-human
160	ENCSR898XMH	ENCFF396DNK	ZFP91-human
161	ENCSR893WSB	ENCFF490VVG	HDAC2-human
162	ENCSR121PFY	ENCFF643TEZ	CDC5L-human
163	ENCSR707QWA	ENCFF712AXK	NR2F6-human
164	ENCSR102KIN	ENCFF511QHY	ZMYM3-human
165	ENCSR171CAY	ENCFF310AGG	E2F7-human
166	ENCSR792IYC	ENCFF398TWC	BCLAF1-human
167	ENCSR948VFL	ENCFF886VSU	IKZF1-human
168	ENCSR343IFJ	ENCFF874QUM	CC2D1A-human
169	ENCSR283ZRI	ENCFF273EYJ	POLR2G-human
170	ENCSR000BME	ENCFF706ISJ	ZBTB7A-human
171	ENCSR764OXF	ENCFF209JJD	RBM39-human
172	ENCSR760UVO	ENCFF844HBQ	KLF16-human
173	ENCSR850WUE	ENCFF971VJZ	RBM15-human
174	ENCSR764YDL	ENCFF954NAJ	NR0B1-human
175	ENCSR710WLO	ENCFF670ZCR	MGA-human
176	ENCSR986CDX	ENCFF581YKY	NEUROD1-human
177	ENCSR213HBY	ENCFF262BVP	TOE1-human
178	ENCSR571BUF	ENCFF010MMQ	ARHGAP35-human
179	ENCSR491EBY	ENCFF332ICQ	ARID2-human
180	ENCSR972ZBV	ENCFF868QLL	ATF7-human
181	ENCSR051OUX	ENCFF723RSX	NFATC3-human
182	ENCSR120MPG	ENCFF294HEI	PRDM10-human
183	ENCSR047LSJ	ENCFF617CAZ	TAF15-human
184	ENCSR822LBD	ENCFF120IDE	RBFOX2-human
185	ENCSR028UIU	ENCFF958KNK	ATF3-human
186	ENCSR000BLO	ENCFF833FCO	GABPA-human
187	ENCSR051DXE	ENCFF142CPK	FUS-human
188	ENCSR000EGM	ENCFF738TKN	CTCF-human
189	ENCSR697YLJ	ENCFF993GXU	CBFA2T3-human
190	ENCSR220YXI	ENCFF785ACI	PRPF4-human
191	ENCSR000BNK	ENCFF962FQM	CTCFL-human
192	ENCSR197ALX	ENCFF561WNI	HDGF-human
193	ENCSR788RSW	ENCFF241TBP	SOX6-human
194	ENCSR990AZC	ENCFF679ITJ	MCM3-human
195	ENCSR000EGX	ENCFF812QPN	MAFK-human
196	ENCSR000EGC	ENCFF484CKD	RCOR1-human
197	ENCSR000EGZ	ENCFF970LCB	MXI1-human
198	ENCSR168CEE	ENCFF322DSX	NCOA6-human
199	ENCSR494UQJ	ENCFF583CIY	NR3C1-human
200	ENCSR000BNM	ENCFF034CQR	TAF7-human
201	ENCSR000EFN	ENCFF474NLG	HCFC1-human
202	ENCSR948KMB	ENCFF694BIA	PTBP1-human
203	ENCSR594BNR	ENCFF010STZ	HNRNPL-human
204	ENCSR107RHZ	ENCFF706LIT	YBX1-human
205	ENCSR953DVM	ENCFF925DJG	E2F8-human
206	ENCSR085QEV	ENCFF074EZL	NBN-human
207	ENCSR613NUC	ENCFF471ZTZ	ARNT-human
208	ENCSR871TKJ	ENCFF294VWT	THRAP3-human
209	ENCSR143CEO	ENCFF211XFR	ZC3H8-human
210	ENCSR715CCR	ENCFF823SYE	DPF2-human
211	ENCSR796ITY	ENCFF370ENX	NFIC-human
212	ENCSR000BRS	ENCFF255EOB	NR2F2-human
213	ENCSR160QYK	ENCFF253FZN	GATAD2A-human
214	ENCSR119ULQ	ENCFF495CSO	NCOA4-human
215	ENCSR000EFP	ENCFF706SJZ	ZNF384-human
216	ENCSR987PBI	ENCFF034PQD	DNMT1-human
217	ENCSR283ZNI	ENCFF589EVD	ZBTB8A-human
218	ENCSR000BNV	ENCFF577UJR	MEF2A-human
219	ENCSR000EGW	ENCFF041YQC	SMC3-human
220	ENCSR119VCX	ENCFF134CUM	PHF21A-human
221	ENCSR072VUO	ENCFF478MPX	SAFB-human
222	ENCSR502OEK	ENCFF392MUM	ELF1-human
223	ENCSR000ATJ	ENCFF998HOR	HDAC6-human
224	ENCSR699PVC	ENCFF642BNC	CBFA2T2-human
225	ENCSR288MOZ	ENCFF511OXK	LARP7-human
226	ENCSR814AJH	ENCFF137IBM	SRSF9-human
227	ENCSR744WOO	ENCFF493TZM	TCF12-human
228	ENCSR112RNT	ENCFF122QSN	HNRNPLL-human
229	ENCSR189PYJ	ENCFF011KRN	SMAD2-human
230	ENCSR038DJJ	ENCFF315YAF	SMAD1-human
231	ENCSR154EIH	ENCFF561IZB	TRIP13-human
232	ENCSR574XEO	ENCFF289BUU	NUFIP1-human
233	ENCSR334HSW	ENCFF698MLW	ZNF318-human
234	ENCSR000BRT	ENCFF455TDM	CBX3-human
235	ENCSR581CVA	ENCFF292JRY	HNRNPH1-human
236	ENCSR264CZJ	ENCFF671BFH	THRA-human
237	ENCSR754ZHU	ENCFF033KXY	SNRNP70-human
238	ENCSR598GER	ENCFF583GKE	CCAR2-human
239	ENCSR000EFY	ENCFF835KAT	ARID3A-human
240	ENCSR000EFR	ENCFF522JRK	ZC3H11A-human
241	ENCSR000EGV	ENCFF179NDS	BHLHE40-human
242	ENCSR426URK	ENCFF360BTO	AFF1-human
243	ENCSR426MDV	ENCFF365NKO	MIER1-human
244	ENCSR000EFV	ENCFF799HIG	MAX-human
245	ENCSR370NFS	ENCFF386WKY	ZNF280A-human
246	ENCSR924GXX	ENCFF462FRU	PHB2-human
247	ENCSR157TCS	ENCFF622RBW	SMARCE1-human
248	ENCSR130HEG	ENCFF684MLP	COPS2-human
249	ENCSR138YYY	ENCFF517KRT	GABPB1-human
250	ENCSR000AQI	ENCFF379MPS	RBBP5-human
251	ENCSR000BKQ	ENCFF076YZO	ETS1-human
252	ENCSR077DKV	ENCFF948TXN	CREM-human
253	ENCSR272JAT	ENCFF062ARS	CBX5-human
254	ENCSR583ACG	ENCFF714XHL	BRD4-human
255	ENCSR175EOM	ENCFF806BDC	EHMT2-human
256	ENCSR000BKT	ENCFF334FMW	USF1-human
257	ENCSR807BGP	ENCFF769GYG	MTA1-human
258	ENCSR177XCS	ENCFF666LZV	BRD9-human
259	ENCSR000EGP	ENCFF114IWY	ZNF143-human
260	ENCSR086FZL	ENCFF772QPO	KAT8-human
261	ENCSR000BKR	ENCFF542DOG	POLR2AphosphoS5-human
262	ENCSR331BDJ	ENCFF906PGD	NKRF-human
263	ENCSR552PSV	ENCFF226CZE	MCM2-human
264	ENCSR000ATW	ENCFF456PQY	CBX8-human
265	ENCSR598TIR	ENCFF834WGJ	eGFP-ZNF507-human
266	ENCSR920ASP	ENCFF433RKB	eGFP-ZFX-human
267	ENCSR257XVY	ENCFF654BMD	eGFP-ZNF83-human
268	ENCSR011PEI	ENCFF721LDD	eGFP-ZNF175-human
269	ENCSR490LWA	ENCFF272ULO	eGFP-CEBPG-human
270	ENCSR017GBO	ENCFF701MXF	eGFP-TFDP1-human
271	ENCSR440VKE	ENCFF396GUH	eGFP-ADNP-human
272	ENCSR847LBF	ENCFF452SPE	eGFP-FOXJ2-human
273	ENCSR632SHZ	ENCFF175IUO	eGFP-NFE2L1-human
274	ENCSR277DMR	ENCFF404YMX	eGFP-ETV1-human
275	ENCSR263DFP	ENCFF168HAG	eGFP-PBX2-human
276	ENCSR532EMP	ENCFF545RHH	eGFP-ZNF740-human
277	ENCSR580IAO	ENCFF853TZC	eGFP-ZNF197-human
278	ENCSR596IKD	ENCFF772HOY	eGFP-ETS2-human
279	ENCSR194IJN	ENCFF248AOD	eGFP-ZNF766-human
280	ENCSR603XLW	ENCFF602AXP	eGFP-ZNF589-human
281	ENCSR729HVR	ENCFF173NRW	eGFP-ZNF644-human
282	ENCSR159OCC	ENCFF030HWZ	3xFLAG-ATF1-human
283	ENCSR126FZN	ENCFF007DKB	eGFP-PTRF-human
284	ENCSR647ZXA	ENCFF257RYT	eGFP-MEF2D-human
285	ENCSR400FSM	ENCFF801YZV	eGFP-POLR2H-human
286	ENCSR801RPW	ENCFF167HYX	eGFP-GTF2A2-human
287	ENCSR591CCL	ENCFF447QUG	eGFP-ZNF512-human
288	ENCSR149ZBI	ENCFF815TTY	eGFP-ZNF584-human
289	ENCSR532KTI	ENCFF778RMG	eGFP-GTF2E2-human
290	ENCSR674SCQ	ENCFF744SVC	eGFP-ZNF354B-human
291	ENCSR926KTP	ENCFF196DHR	eGFP-IRF9-human
292	ENCSR130PDE	ENCFF859NPS	eGFP-NR4A1-human
293	ENCSR787RVK	ENCFF036YVI	eGFP-TSC22D4-human
294	ENCSR314BBS	ENCFF332DRG	eGFP-PTTG1-human
295	ENCSR635GTR	ENCFF619BDC	eGFP-TEAD2-human
296	ENCSR550HCT	ENCFF717TWA	eGFP-KLF1-human
297	ENCSR772EEN	ENCFF580QGA	eGFP-RELA-human
298	ENCSR093FKD	ENCFF665FHC	eGFP-CREB3-human
299	ENCSR818DQV	ENCFF927JBT	eGFP-MAFG-human
300	ENCSR608HVP	ENCFF802XZN	eGFP-KLF13-human
301	ENCSR167JBG	ENCFF408SNO	eGFP-DIDO1-human
302	ENCSR410DWC	ENCFF421VCV	eGFP-PYGO2-human
303	ENCSR448UKK	ENCFF529FWJ	eGFP-ZKSCAN8-human
304	ENCSR709DRM	ENCFF356ASJ	eGFP-E2F5-human
305	ENCSR835TCD	ENCFF939ZFS	eGFP-HDAC8-human
306	ENCSR005NMT	ENCFF835YLR	eGFP-ID3-human
307	ENCSR648INT	ENCFF176NOI	eGFP-ILK-human
308	ENCSR619GFP	ENCFF265LKN	eGFP-HINFP-human
309	ENCSR854MCV	ENCFF388AJH	eGFP-IRF1-human

## Sheet: S5 HepG2 CHIPseq Accessions
	Experiment	Acession	Target
1	ENCSR799GOY	ENCFF920LEU	YBX1-human
2	ENCSR784FYS	ENCFF663YBI	RBFOX2-human
3	ENCSR659SCK	ENCFF341IOA	TOE1-human
4	ENCSR555ZMV	ENCFF639TOU	AGO1-human
5	ENCSR730TBC	ENCFF763GJP	MNT-human
6	ENCSR238QRG	ENCFF574YMJ	TBX3-human
7	ENCSR362NWP	ENCFF443EYO	ZNF24-human
8	ENCSR170DNV	ENCFF449ITJ	PHB2-human
9	ENCSR683CSF	ENCFF556DEP	ZNF207-human
10	ENCSR800QIT	ENCFF227PWE	HNF1A-human
11	ENCSR258SXK	ENCFF922FRH	SFPQ-human
12	ENCSR315JJE	ENCFF233MID	HNRNPL-human
13	ENCSR804HMZ	ENCFF883CDF	HNRNPLL-human
14	ENCSR128IYN	ENCFF337FIU	SNRNP70-human
15	ENCSR968QDP	ENCFF743GXH	SMARCE1-human
16	ENCSR445ACU	ENCFF132BFM	SOX13-human
17	ENCSR465BWW	ENCFF046BRA	SRSF1-human
18	ENCSR382PVA	ENCFF095TYO	GTF2F1-human
19	ENCSR991ADX	ENCFF038QAU	U2AF2-human
20	ENCSR872EVQ	ENCFF468MIF	PCBP1-human
21	ENCSR868JLS	ENCFF055MVR	U2AF1-human
22	ENCSR590QQP	ENCFF950KWC	FUS-human
23	ENCSR171FUX	ENCFF144FQA	FOXK2-human
24	ENCSR923UTX	ENCFF199GND	NONO-human
25	ENCSR525YFS	ENCFF598VEK	ZBTB40-human
26	ENCSR015TKV	ENCFF052YIL	BCLAF1-human
27	ENCSR859JGF	ENCFF950HDR	ATM-human
28	ENCSR183AXJ	ENCFF560CMG	HNRNPUL1-human
29	ENCSR590CNM	ENCFF210DMP	GATA4-human
30	ENCSR714YZG	ENCFF076NCP	ETV4-human
31	ENCSR151NQL	ENCFF622VSV	AGO2-human
32	ENCSR081WLS	ENCFF681NJT	RAD51-human
33	ENCSR000EED	ENCFF567BMG	CHD2-human
34	ENCSR000EEG	ENCFF584YYH	RAD21-human
35	ENCSR031URL	ENCFF845GIK	XRCC5-human
36	ENCSR000BJK	ENCFF065EPE	GABPA-human
37	ENCSR444LIN	ENCFF147MAN	TCF7-human
38	ENCSR000BHP	ENCFF395KPJ	FOSL2-human
39	ENCSR103SZL	ENCFF712NYW	TFAP4-human
40	ENCSR872ZHM	ENCFF880BTU	KDM5A-human
41	ENCSR066EBK	ENCFF683KBO	FOXA2-human
42	ENCSR362CPB	ENCFF384XDG	HDAC1-human
43	ENCSR339JTP	ENCFF221GWO	RBM39-human
44	ENCSR854JES	ENCFF259XQC	POLR2G-human
45	ENCSR278JQG	ENCFF880SXP	IKZF1-human
46	ENCSR506HXN	ENCFF623ALA	TRIM22-human
47	ENCSR514EOE	ENCFF665CIR	BRD4-human
48	ENCSR620YNB	ENCFF405GHU	KAT2B-human
49	ENCSR267DFA	ENCFF675TLS	FOXA1-human
50	ENCSR019KPC	ENCFF948QME	PLRG1-human
51	ENCSR376FMN	ENCFF609YST	EHMT2-human
52	ENCSR047BUZ	ENCFF502ZTC	ATF2-human
53	ENCSR945NSF	ENCFF460OWI	PCBP2-human
54	ENCSR887LYD	ENCFF038MCY	SMARCC2-human
55	ENCSR801GJU	ENCFF928KZS	CBX2-human
56	ENCSR334KIQ	ENCFF573ALP	SP1-human
57	ENCSR696MBC	ENCFF479TZM	SRSF4-human
58	ENCSR529JYA	ENCFF997AAW	HCFC1-human
59	ENCSR543BVU	ENCFF432DIT	SOX6-human
60	ENCSR519QAA	ENCFF099BZU	HNRNPK-human
61	ENCSR101FJS	ENCFF424KTS	TBL1XR1-human
62	ENCSR431FOF	ENCFF069RNV	CHD4-human
63	ENCSR419KSZ	ENCFF033BDT	NCOR1-human
64	ENCSR508LMH	ENCFF747VMG	ASH2L-human
65	ENCSR518WPL	ENCFF311LEU	NR2F6-human
66	ENCSR487LUQ	ENCFF060MLS	PHF8-human
67	ENCSR243LNQ	ENCFF501NHW	PRPF4-human
68	ENCSR066FXN	ENCFF937MYV	HNRNPH1-human
69	ENCSR156APP	ENCFF908HDA	PTBP1-human
70	ENCSR247XFV	ENCFF671IJY	CCAR2-human
71	ENCSR825MZS	ENCFF490ZAU	TAF15-human
72	ENCSR029IBC	ENCFF808WQI	ARNT-human
73	ENCSR000EDS	ENCFF922GRD	MAX-human
74	ENCSR452YHM	ENCFF812UZP	SIN3B-human
75	ENCSR625ORP	ENCFF380TJT	SYNCRIP-human
76	ENCSR356ECR	ENCFF688VHI	RBM22-human
77	ENCSR000EDP	ENCFF514OYL	ARID3A-human
78	ENCSR337NWW	ENCFF503AZK	HDAC2-human
79	ENCSR313VZG	ENCFF093OUB	FIP1L1-human
80	ENCSR000EEA	ENCFF933GHY	RFX5-human
81	ENCSR000EDO	ENCFF208AFB	CEBPZ-human
82	ENCSR488EES	ENCFF297BXM	NFE2L2-human
83	ENCSR115BLD	ENCFF613LYW	KDM1A-human
84	ENCSR407BEZ	ENCFF974OIC	ZHX2-human
85	ENCSR277VIC	ENCFF847HDW	HDAC6-human
86	ENCSR752NDX	ENCFF266KSD	ZNF282-human
87	ENCSR000BQI	ENCFF471HCD	CEBPB-human
88	ENCSR145CXH	ENCFF530LSA	TARDBP-human
89	ENCSR894SXR	ENCFF949EAE	TCF12-human
90	ENCSR101FJU	ENCFF324TBP	ZNF384-human
91	ENCSR853ADA	ENCFF003GNY	NRF1-human
92	ENCSR903ELW	ENCFF693JHE	CREM-human
93	ENCSR848YWD	ENCFF177FZU	ZMYM3-human
94	ENCSR624GNZ	ENCFF868WXR	SRSF9-human
95	ENCSR545FXC	ENCFF658YLW	ATF7-human
96	ENCSR000EDY	ENCFF775PPJ	BRCA1-human
97	ENCSR771GTF	ENCFF086LMU	SUZ12-human
98	ENCSR000EDX	ENCFF648ZES	POLR2AphosphoS2-human
99	ENCSR681WHQ	ENCFF244ORA	ETS1-human
100	ENCSR000BOT	ENCFF854KPC	REST-human
101	ENCSR000BGM	ENCFF684BLN	USF1-human
102	ENCSR000EDZ	ENCFF800XTT	MAFK-human
103	ENCSR000EDV	ENCFF259JWD	EP300-human
104	ENCSR000BIE	ENCFF237OKO	CTCF-human
105	ENCSR000EEL	ENCFF584CNF	TBP-human
106	ENCSR000EDW	ENCFF525EJQ	SMC3-human
107	ENCSR000BNJ	ENCFF140ARE	HNF4G-human
108	ENCSR000BGL	ENCFF786HHN	SIN3A-human
109	ENCSR000ARI	ENCFF493FED	EZH2-human
110	ENCSR000BMZ	ENCFF747CHL	ELF1-human
111	ENCSR000BHU	ENCFF964JXI	RXRA-human
112	ENCSR000BPI	ENCFF061EOS	POLR2AphosphoS5-human
113	ENCSR000EEC	ENCFF684ASX	MAFF-human
114	ENCSR000BNT	ENCFF420KEV	YY1-human
115	ENCSR000BKE	ENCFF857YVK	ATF3-human
116	ENCSR000EDT	ENCFF108RWG	BHLHE40-human
117	ENCSR000EEI	ENCFF085GOJ	JUND-human
118	ENCSR000BQA	ENCFF264LQE	ZBTB7A-human
119	ENCSR000BJN	ENCFF345GZF	TAF1-human
120	ENCSR000EDQ	ENCFF706RIA	RCOR1-human
121	ENCSR000BLF	ENCFF884JKW	HNF4A-human
122	ENCSR000BNA	ENCFF557KGA	ZBTB33-human
123	ENCSR000BJM	ENCFF992LSQ	POLR2A-human
124	ENCSR000EDN	ENCFF421SEJ	MAZ-human
125	ENCSR502GAX	ENCFF262NLN	3xFLAG-ZNF652-human
126	ENCSR961WLZ	ENCFF665EOZ	3xFLAG-SOX5-human
127	ENCSR500WXT	ENCFF075MKV	3xFLAG-RARA-human
128	ENCSR159DQO	ENCFF998NID	3xFLAG-ERF-human
129	ENCSR589SNT	ENCFF858RCV	3xFLAG-TFE3-human
130	ENCSR184SVO	ENCFF166NFR	3xFLAG-ZBTB26-human
131	ENCSR808FFI	ENCFF142TZG	3xFLAG-ZKSCAN8-human
132	ENCSR954KIC	ENCFF795SAO	3xFLAG-KAT8-human
133	ENCSR662EOU	ENCFF007HXS	3xFLAG-NR2F1-human
134	ENCSR072GJV	ENCFF515VAF	3xFLAG-HMG20A-human
135	ENCSR462KYU	ENCFF804MOQ	3xFLAG-GABPB1-human
136	ENCSR560SEP	ENCFF136JTZ	3xFLAG-RXRB-human
137	ENCSR327RFM	ENCFF662RMK	3xFLAG-PAF1-human
138	ENCSR173CTF	ENCFF035FOK	3xFLAG-ZNF580-human
139	ENCSR019NPF	ENCFF478GBC	3xFLAG-SP5-human
140	ENCSR497JLX	ENCFF680EQI	3xFLAG-TEAD1-human
141	ENCSR441KFW	ENCFF953INM	3xFLAG-MXD4-human
142	ENCSR938ETG	ENCFF935DRA	3xFLAG-KLF9-human
143	ENCSR531VIJ	ENCFF838IUE	3xFLAG-MIER3-human
144	ENCSR757EKM	ENCFF099CBG	3xFLAG-KLF6-human
145	ENCSR966PJY	ENCFF402MOI	3xFLAG-MIXL1-human
146	ENCSR387JKT	ENCFF615ZNL	3xFLAG-KDM3A-human
147	ENCSR925BFV	ENCFF530TAO	3xFLAG-GATAD2A-human
148	ENCSR235OVI	ENCFF336YRU	3xFLAG-NFKBIZ-human
149	ENCSR925QAW	ENCFF125NZH	3xFLAG-HMG20B-human
150	ENCSR745VSQ	ENCFF003IPS	3xFLAG-GMEB2-human
151	ENCSR430JGJ	ENCFF665HTJ	3xFLAG-THRB-human
152	ENCSR096IIB	ENCFF864YJE	3xFLAG-ETV5-human
153	ENCSR092OVN	ENCFF510XOE	3xFLAG-FOXA3-human
154	ENCSR562POI	ENCFF106DGJ	3xFLAG-THAP11-human
155	ENCSR372JXR	ENCFF039GWV	3xFLAG-ZNF511-human
156	ENCSR712FAM	ENCFF317TMK	3xFLAG-ZSCAN9-human
157	ENCSR823ADL	ENCFF910GER	3xFLAG-RFXANK-human
158	ENCSR201GGK	ENCFF823USP	3xFLAG-NFIL3-human
159	ENCSR142IGM	ENCFF249CSQ	3xFLAG-CEBPA-human
160	ENCSR009KLQ	ENCFF776BWX	3xFLAG-KLF16-human
161	ENCSR770AOR	ENCFF712TCJ	3xFLAG-ELF3-human
162	ENCSR616WEG	ENCFF104YWL	3xFLAG-HBP1-human
163	ENCSR031ING	ENCFF584DZS	3xFLAG-KDM6A-human
164	ENCSR704IGU	ENCFF540CNJ	3xFLAG-ZGPAT-human
165	ENCSR578CXC	ENCFF714HWJ	3xFLAG-ZNF644-human
166	ENCSR569ARC	ENCFF030VPE	3xFLAG-NFYC-human
167	ENCSR759BDG	ENCFF693ZXB	3xFLAG-BCL6-human
168	ENCSR826YMT	ENCFF484WVM	3xFLAG-SMAD4-human
169	ENCSR633OVO	ENCFF679SPF	3xFLAG-RFX3-human
170	ENCSR553QMC	ENCFF172WZC	3xFLAG-ZNF7-human
171	ENCSR260UJI	ENCFF801SSE	3xFLAG-MBD1-human
172	ENCSR415AEB	ENCFF916OSQ	3xFLAG-ZNF48-human
173	ENCSR656JZL	ENCFF930DKI	3xFLAG-HHEX-human
174	ENCSR765MKZ	ENCFF602SZJ	3xFLAG-DRAP1-human
175	ENCSR909GJR	ENCFF428NSH	3xFLAG-MXD3-human
176	ENCSR639IIZ	ENCFF292KYR	3xFLAG-CEBPG-human
177	ENCSR792MZV	ENCFF804RUY	3xFLAG-MYRF-human
178	ENCSR115PIK	ENCFF545KZH	3xFLAG-MIER2-human
179	ENCSR455DOO	ENCFF529VDF	3xFLAG-RCOR2-human
180	ENCSR604UJV	ENCFF239IZV	3xFLAG-IRF2-human
181	ENCSR210HBN	ENCFF716MKU	3xFLAG-IKZF5-human
182	ENCSR130VQL	ENCFF972IQJ	3xFLAG-PPARG-human
183	ENCSR487CPI	ENCFF057MON	3xFLAG-ZFP64-human
184	ENCSR156CWW	ENCFF176KMF	3xFLAG-DNMT3B-human
185	ENCSR108TYQ	ENCFF070GNA	3xFLAG-GATAD1-human
186	ENCSR071YVR	ENCFF969GKJ	3xFLAG-KMT2B-human
187	ENCSR993LMB	ENCFF037KBA	3xFLAG-TGIF2-human
188	ENCSR011CIR	ENCFF944IVP	3xFLAG-ZNF614-human
189	ENCSR670YPQ	ENCFF226RAW	3xFLAG-DMAP1-human
190	ENCSR849DFF	ENCFF667PAI	3xFLAG-PBX2-human
191	ENCSR226QQM	ENCFF116GAH	3xFLAG-NFIA-human
192	ENCSR666QNP	ENCFF408ILT	3xFLAG-TEAD3-human
193	ENCSR485OYR	ENCFF362WUO	3xFLAG-ZBTB25-human
194	ENCSR528PSI	ENCFF624SFC	3xFLAG-HLF-human
195	ENCSR157CEN	ENCFF802CPZ	3xFLAG-ZNF205-human
196	ENCSR125DAD	ENCFF883YNO	3xFLAG-MLX-human
197	ENCSR182QWU	ENCFF609WOU	3xFLAG-ZNF3-human
198	ENCSR654ORQ	ENCFF688WNG	3xFLAG-SLC30A9-human
199	ENCSR571PDN	ENCFF068FYV	3xFLAG-SSRP1-human
200	ENCSR669LCD	ENCFF299ENM	3xFLAG-ATF4-human
201	ENCSR369YUK	ENCFF693ZGN	3xFLAG-FOXP1-human
202	ENCSR988LZG	ENCFF558QCA	3xFLAG-ARID4B-human
203	ENCSR340BXT	ENCFF789WBV	3xFLAG-KAT7-human
204	ENCSR959OMS	ENCFF295TJG	3xFLAG-SAP130-human
205	ENCSR396SOH	ENCFF849MAQ	3xFLAG-ZNF792-human
206	ENCSR596FEL	ENCFF105IPJ	3xFLAG-RBPJ-human
207	ENCSR988ZSI	ENCFF994CIT	3xFLAG-RERE-human
208	ENCSR331ORD	ENCFF874EVS	3xFLAG-CREB1-human
209	ENCSR616OSG	ENCFF338ZJP	3xFLAG-KLF11-human
210	ENCSR117CHD	ENCFF983MSP	3xFLAG-HOMEZ-human
211	ENCSR412ZDC	ENCFF763XLN	3xFLAG-AHR-human
212	ENCSR253OON	ENCFF418WDR	3xFLAG-ATF1-human

## Sheet: S6 Hela CHIPseq Accessions
	Experiment	Acession	Target
1	ENCSR887MXT	ENCFF988ZWG	ZHX1-human
2	ENCSR000EDC	ENCFF746VUX	STAT3-human
3	ENCSR000DNV	ENCFF645KWQ	BRF2-human
4	ENCSR000ECH	ENCFF094AXB	HCFC1-human
5	ENCSR000ECV	ENCFF631WOD	EP300-human
6	ENCSR000DNT	ENCFF675ARG	ZZZ3-human
7	ENCSR000EDD	ENCFF363NQY	TBP-human
8	ENCSR000ECK	ENCFF425IRA	MAFK-human
9	ENCSR000BHS	ENCFF168BDU	GABPA-human
10	ENCSR000DNX	ENCFF120LZV	BDP1-human
11	ENCSR000ECZ	ENCFF855OKP	GTF2F1-human
12	ENCSR000ECU	ENCFF420AQP	MXI1-human
13	ENCSR000EDL	ENCFF253UAA	SMARCC2-human
14	ENCSR184MFH	ENCFF346ZGY	ZFP36-human
15	ENCSR000EZE	ENCFF494YNM	FOS-human
16	ENCSR000EDH	ENCFF995QMN	JUND-human
17	ENCSR000EVM	ENCFF872RSG	E2F1-human
18	ENCSR000DNU	ENCFF767DMU	POLR3A-human
19	ENCSR000EDM	ENCFF492BST	SMARCC1-human
20	ENCSR000EVJ	ENCFF399JUZ	E2F1-human
21	ENCSR000ECW	ENCFF405SDO	USF2-human
22	ENCSR000DLN	ENCFF784BWK	MYC-human
23	ENCSR000ECO	ENCFF236NLF	ZNF143-human
24	ENCSR000BGO	ENCFF745RUH	POLR2A-human
25	ENCSR000EVI	ENCFF582BHA	ELK4-human
26	ENCSR707IUN	ENCFF664AZO	NFE2L2-human
27	ENCSR000EVK	ENCFF160MCO	E2F6-human
28	ENCSR000ECL	ENCFF424JHD	MAZ-human
29	ENCSR000EVL	ENCFF718JTU	E2F4-human
30	ENCSR000ECY	ENCFF721NYV	PRDM1-human
31	ENCSR000ECX	ENCFF438ZEN	RFX5-human
32	ENCSR000DLM	ENCFF607OBG	POLR2A-human
33	ENCSR000EVG	ENCFF546RIC	ZNF274-human
34	ENCSR000EDF	ENCFF291VFT	IRF3-human
35	ENCSR000DNW	ENCFF621LKI	BRF1-human
36	ENCSR000ECN	ENCFF666XCS	MAX-human
37	ENCSR000ECQ	ENCFF404NNY	SUPT20H-human
38	ENCSR000DNS	ENCFF865QSV	NFYA-human
39	ENCSR000EZC	ENCFF216YDM	SMARCA4-human
40	ENCSR000BHT	ENCFF045BFG	TAF1-human
41	ENCSR000EDJ	ENCFF730BLH	NRF1-human
42	ENCSR000EZD	ENCFF515BTV	MYC-human
43	ENCSR000ECM	ENCFF753CEB	RCOR1-human
44	ENCSR000EDK	ENCFF572FHR	SMARCB1-human
45	ENCSR000EVF	ENCFF207MNT	TCF7L2-human
46	ENCSR000BMN	ENCFF096JDA	REST-human
47	ENCSR000DUB	ENCFF030QAM	CTCF-human
48	ENCSR000ECJ	ENCFF945JJR	ZKSCAN1-human
49	ENCSR000ECS	ENCFF141KLW	SMC3-human
50	ENCSR140DSL	ENCFF280WZN	MAFF-human
51	ENCSR000ECI	ENCFF279OML	ELK1-human
52	ENCSR000EDG	ENCFF806AQE	JUN-human
53	ENCSR000ECT	ENCFF867RKD	POLR2AphosphoS2-human
54	ENCSR000ECR	ENCFF013GAH	KAT2A-human
55	ENCSR000EZL	ENCFF245CAL	POLR2A-human
56	ENCSR000EDB	ENCFF143SAQ	BRCA1-human
57	ENCSR219MKK	ENCFF689XUB	DEK-human
58	ENCSR000ATC	ENCFF568QUD	EZH2-human
59	ENCSR680OFU	ENCFF165QGE	EP300-human
60	ENCSR000EVE	ENCFF936XIP	TCF7L2-human
61	ENCSR000AOA	ENCFF111RWV	CTCF-human
62	ENCSR000ECP	ENCFF644XCT	CHD2-human
63	ENCSR000EZF	ENCFF123NLG	MAX-human
64	ENCSR000DNY	ENCFF311DEF	GTF3C2-human
65	ENCSR000EDA	ENCFF014TJO	CEBPB-human
66	ENCSR000EVN	ENCFF703LZR	NR2C2-human
67	ENCSR000EDE	ENCFF239FBO	RAD21-human
68	ENCSR634ZGP	ENCFF886FNG	UBTF-human
69	ENCSR000DNR	ENCFF191KVV	NFYB-human
70	ENCSR611WZO	ENCFF139YNT	SREBF2-human

## Sheet: S7 K562 eCLIPseq Factors
	Factor	ID
1	PHF6	ENSG00000156531
2	SUPV3L1	ENSG00000156502
3	NIPBL	ENSG00000164190
4	ZC3H8	ENSG00000144161
5	WDR43	ENSG00000163811
6	DDX21	ENSG00000165732
7	WDR3	ENSG00000065183
8	ABCF1	ENSG00000204574
9	UTP18	ENSG00000011260
10	MATR3	ENSG00000015479
11	DDX52	ENSG00000141141
12	SSB	ENSG00000138385
13	APOBEC3C	ENSG00000244509
14	WRN	ENSG00000165392
15	UTP3	ENSG00000132467
16	PABPC4	ENSG00000090621
17	GRWD1	ENSG00000105447
18	AKAP1	ENSG00000121057
19	CPEB4	ENSG00000113742
20	HNRNPC	ENSG00000092199
21	PCBP1	ENSG00000169564
22	EIF3G	ENSG00000130811
23	HNRNPL	ENSG00000104824
24	EXOSC5	ENSG00000077348
25	RBFOX2	ENSG00000100320
26	SRSF7	ENSG00000115875
27	AATF	ENSG00000108270
28	DDX51	ENSG00000185163
29	PUM1	ENSG00000134644
30	ZNF800	ENSG00000048405
31	SAFB	ENSG00000160633
32	SDAD1	ENSG00000198301
33	PUS1	ENSG00000177192
34	SF3B4	ENSG00000143368
35	FUS	ENSG00000089280
36	AQR	ENSG00000021776
37	LSM11	ENSG00000155858
38	NPM1	ENSG00000181163
39	SLBP	ENSG00000163950
40	HNRNPK	ENSG00000165119
41	LIN28B	ENSG00000187772
42	U2AF1	ENSG00000160201
43	ZC3H11A	ENSG00000058673
44	KHDRBS1	ENSG00000121774
45	TROVE2	ENSG00000116747
46	SERBP1	ENSG00000142864
47	TRA2A	ENSG00000164548
48	HLTF	ENSG00000071794
49	PRPF8	ENSG00000174231
50	GNL3	ENSG00000163938
51	GTF2F1	ENSG00000125651
52	AARS	ENSG00000090861
53	NCBP2	ENSG00000114503
54	DDX42	ENSG00000198231
55	DGCR8	ENSG00000128191
56	QKI	ENSG00000112531
57	PUM2	ENSG00000055917
58	SND1	ENSG00000197157
59	EWSR1	ENSG00000182944
60	YBX3	ENSG00000060138
61	CSTF2T	ENSG00000177613
62	METAP2	ENSG00000111142
63	LARP4	ENSG00000161813
64	SBDS	ENSG00000126524
65	UPF1	ENSG00000005007
66	GPKOW	ENSG00000068394
67	DHX30	ENSG00000132153
68	RPS3	ENSG00000149273
69	SLTM	ENSG00000137776
70	TAF15	ENSG00000172660
71	NSUN2	ENSG00000037474
72	IGF2BP1	ENSG00000159217
73	AGGF1	ENSG00000164252
74	MTPAP	ENSG00000107951
75	DDX55	ENSG00000111364
76	DROSHA	ENSG00000113360
77	RBM15	ENSG00000162775
78	FXR1	ENSG00000114416
79	TIA1	ENSG00000116001
80	DDX3X	ENSG00000215301
81	U2AF2	ENSG00000063244
82	SMNDC1	ENSG00000119953
83	ILF3	ENSG00000129351
84	SRSF1	ENSG00000136450
85	SAFB2	ENSG00000130254
86	AKAP8L	ENSG00000011243
87	UCHL5	ENSG00000116750
88	FASTKD2	ENSG00000118246
89	XRCC6	ENSG00000196419
90	FAM120A	ENSG00000048828
91	HNRNPM	ENSG00000099783
92	BUD13	ENSG00000137656
93	SF3B1	ENSG00000115524
94	DDX6	ENSG00000110367
95	PTBP1	ENSG00000011304
96	TARDBP	ENSG00000120948
97	HNRNPA1	ENSG00000135486
98	KHSRP	ENSG00000088247
99	EIF4G2	ENSG00000110321
100	YWHAG	ENSG00000170027
101	RBM22	ENSG00000086589
102	ZRANB2	ENSG00000132485
103	FTO	ENSG00000140718
104	CPSF6	ENSG00000111605
105	LARP7	ENSG00000174720
106	FXR2	ENSG00000129245
107	NOLC1	ENSG00000166197
108	PPIL4	ENSG00000131013
109	NONO	ENSG00000147140
110	DDX24	ENSG00000089737
111	GEMIN5	ENSG00000082516
112	FMR1	ENSG00000102081
113	IGF2BP2	ENSG00000073792
114	RPS11	ENSG00000142534
115	XRN2	ENSG00000088930
116	HNRNPU	ENSG00000153187
117	ZNF622	ENSG00000173545
118	EFTUD2	ENSG00000108883
119	TBRG4	ENSG00000136270
120	HNRNPUL1	ENSG00000105323

## Sheet: S8 HepG2 eCLIPseq Factors
	Factor	ID
1	FXR2	ENSG00000129245
2	FUS	ENSG00000089280
3	SSB	ENSG00000138385
4	PABPN1	ENSG00000100836
5	WDR43	ENSG00000163811
6	YBX3	ENSG00000060138
7	DDX52	ENSG00000141141
8	FTO	ENSG00000140718
9	TIAL1	ENSG00000151923
10	HLTF	ENSG00000071794
11	EXOSC5	ENSG00000077348
12	PCBP1	ENSG00000169564
13	UTP18	ENSG00000011260
14	AQR	ENSG00000021776
15	G3BP1	ENSG00000145907
16	SDAD1	ENSG00000198301
17	STAU2	ENSG00000040341
18	BCLAF1	ENSG00000029363
19	NIP7	ENSG00000132603
20	ZNF800	ENSG00000048405
21	QKI	ENSG00000112531
22	AKAP1	ENSG00000121057
23	SAFB	ENSG00000160633
24	UPF1	ENSG00000005007
25	KHSRP	ENSG00000088247
26	PRPF4	ENSG00000136875
27	RBM22	ENSG00000086589
28	DGCR8	ENSG00000128191
29	MATR3	ENSG00000015479
30	LIN28B	ENSG00000187772
31	TBRG4	ENSG00000136270
32	SRSF9	ENSG00000111786
33	FKBP4	ENSG00000004478
34	NOLC1	ENSG00000166197
35	FAM120A	ENSG00000048828
36	PTBP1	ENSG00000011304
37	CSTF2T	ENSG00000177613
38	SRSF7	ENSG00000115875
39	LARP7	ENSG00000174720
40	IGF2BP1	ENSG00000159217
41	PRPF8	ENSG00000174231
42	TROVE2	ENSG00000116747
43	BCCIP	ENSG00000107949
44	RBM5	ENSG00000003756
45	FUBP3	ENSG00000107164
46	POLR2G	ENSG00000168002
47	SND1	ENSG00000197157
48	SUPV3L1	ENSG00000156502
49	PCBP2	ENSG00000197111
50	HNRNPC	ENSG00000092199
51	SF3A3	ENSG00000183431
52	HNRNPM	ENSG00000099783
53	HNRNPK	ENSG00000165119
54	GRSF1	ENSG00000132463
55	PPIG	ENSG00000138398
56	GRWD1	ENSG00000105447
57	CDC40	ENSG00000168438
58	SMNDC1	ENSG00000119953
59	AGGF1	ENSG00000164252
60	SUGP2	ENSG00000064607
61	HNRNPL	ENSG00000104824
62	CSTF2	ENSG00000101811
63	DHX30	ENSG00000132153
64	DDX55	ENSG00000111364
65	IGF2BP3	ENSG00000136231
66	TIA1	ENSG00000116001
67	DDX6	ENSG00000110367
68	UCHL5	ENSG00000116750
69	RBFOX2	ENSG00000100320
70	LARP4	ENSG00000161813
71	HNRNPA1	ENSG00000135486
72	TAF15	ENSG00000172660
73	SF3B4	ENSG00000143368
74	SRSF1	ENSG00000136450
75	ILF3	ENSG00000129351
76	SFPQ	ENSG00000116560
77	XRN2	ENSG00000088930
78	EIF3D	ENSG00000100353
79	GTF2F1	ENSG00000125651
80	DROSHA	ENSG00000113360
81	BUD13	ENSG00000137656
82	RBM15	ENSG00000162775
83	SLTM	ENSG00000137776
84	NOL12	ENSG00000100101
85	DKC1	ENSG00000130826
86	EFTUD2	ENSG00000108883
87	FASTKD2	ENSG00000118246
88	DDX3X	ENSG00000215301
89	XRCC6	ENSG00000196419
90	U2AF2	ENSG00000063244
91	NKRF	ENSG00000186416
92	LSM11	ENSG00000155858
93	HNRNPUL1	ENSG00000105323
94	U2AF1	ENSG00000160201
95	XPO5	ENSG00000124571
96	SUB1	ENSG00000113387
97	ZC3H11A	ENSG00000058673
98	NCBP2	ENSG00000114503
99	RPS3	ENSG00000149273
100	HNRNPU	ENSG00000153187
101	TRA2A	ENSG00000164548
102	DDX59	ENSG00000118197
103	EIF3H	ENSG00000147677

## Sheet: S9 Hela RNA-binding Factors
	Factor	ID
1	HNRNPA1	ENSG00000135486
2	HNRNPC	ENSG00000092199
3	CSTF2	ENSG00000101811
4	U2AF65
5	SRSF10	ENSG00000188529
6	YTHDC1	ENSG00000083896
7	SRSF3	ENSG00000112081
8	U2AF2	ENSG00000063244
9	YTHDF2	ENSG00000198492
10	ALYREF	ENSG00000183684
11	ACI
12	PTBP1	ENSG00000011304
13	EIF4A3	ENSG00000141543
14	UPF1	ENSG00000005007
15	TIA1	ENSG00000116001
16	TIAL1	ENSG00000151923
17	ELAVL1	ENSG00000066044
18	SRSF1	ENSG00000136450
19	SMN
20	SRSF7	ENSG00000115875
21	ALKBH1	ENSG00000100601
22	HNRNPU	ENSG00000153187
23	YTHDC2	ENSG00000047188
24	METTL3	ENSG00000165819
25	SRSF9	ENSG00000111786
26	SDOS
27	AGO2	ENSG00000123908
28	FUS	ENSG00000089280
29	WTAP	ENSG00000146457
30	METTL14	ENSG00000145388

[truncated: 18 more sheets: S10 K562 eCLIPseq Accessions, S11 HepG2 eCLIPseq Accessions, S12 K562 7SK Binding factors, S13 HepG2 7SK Binding Factors, S14 Hela 7SK Binding Factors, S15 K562 Factor Bindings, S16 HepG2 Factor Bindings, S17 Hela Factor Bindings, S18 Known Pausing Factors, S19 K562 Factors per Process, S20 HepG2 Factors per Process, S21 K562 Sequence Specificity, S22 HepG2 Sequence Specificity, S23 Subspace Factors Presence, S24 Hyperparameters, S25 All Model Results, S26 Model Type Performances, S27 Data Acessions]
